# Supplementary material for: An operational guide to resin 3D printing of geological macromodels
Source: MethodsX. 2022 Sep 16;9:101863. doi: 10.1016/j.mex.2022.101863 (PMC9513601; doi:10.1016/j.mex.2022.101863)
Supplement: Supplementary file 3 [file mmc3.zip]

Archive with 1 entries (1 files):
- mmc3.stl
