# Supplementary material for: An operational guide to resin 3D printing of geological macromodels
Source: MethodsX. 2022 Sep 16;9:101863. doi: 10.1016/j.mex.2022.101863 (PMC9513601; doi:10.1016/j.mex.2022.101863)
Supplement: Supplementary file 8 — Supplementary material and/or Additional information: (1) Software Slicing Software Download Links: Chitubox, Prusa Slicer. (2) Video on Why 3D Prints Fail. (3) All .stl files of the 8 mode are provided. [file mmc8.zip]

Archive with 1 entries (1 files):
- mmc8.stl
